# Supplementary material for: Effect of Degradation During Multiple Primary Mechanical Recycling Processes on the Physical Properties and Biodegradation of Commercial PLA-Based Water Bottles
Source: Polymers (Basel). 2025 Sep 20;17(18):2542. doi: 10.3390/polym17182542 (PMC12473880; doi:10.3390/polym17182542)
Supplement: Supplementary file 1 [file polymers-17-02542-s001.zip]

Archive with 1 entries (1 files):
- polymers-3872010-supplementary.pdf
